# Supplementary material for: Integrated Analysis of the Transcriptome and Metabolome of Brassica rapa Revealed Regulatory Mechanism under Heat Stress
Source: Int J Mol Sci. 2023 Sep 12;24(18):13993. doi: 10.3390/ijms241813993 (PMC10531312; doi:10.3390/ijms241813993)
Supplement: Supplementary file 1 [file ijms-24-13993-s001.zip]

Archive with 1 entries (1 files):
- ijms-2583938-supplementary.pdf
